# Supplementary material for: Bile diversion, a bariatric surgery, and bile acid signaling reduce central cocaine reward
Source: PLoS Biol. 2018 Jul 26;16(7):e2006682. doi: 10.1371/journal.pbio.2006682 (PMC6061973; doi:10.1371/journal.pbio.2006682)
Supplement: S1 Data — (XLSX) [file pbio.2006682.s006.xlsx]

## Sheet: Fig 1-B
Days post surgery	GB-D													GB-IL
0	20.5	18.5	18.8	18.6	19.6	19.9	22	20.7	20.6	21.5	21.5	18.5		23.3	20.1	22.1	20.1	20	20.1	22	21.4	20.4	20.9	20.7	21.6	21.7
4	16.95	17	18.1	17.3667	18.4	17.6	20.75	17.6	19.0333	19.95	19.9	16.45		18.55	15.3	19.85	18.05	17.0333	18.4333	19	19.25	17.8	18.4333	18	18.2	18.1
8	20.4	18.3	19.35	17.7	18.85	19.65	21.8667	16.9	20.7	17.9	21.5	18.75		17.3	14.6	19.2333	15.3	17.4	15.8	20.5667	18.9667	19.5	20.55	19.35	19.85	17.95
12	21.1	19.2	19.6	18.1	19.3	20.1	21.4	19.925	20.65	20.45	22	20.4		19.1667	14.5	22.1	16.45	18.1	19.025	20.9333	19.8667	21.4	20.5	20.1	21.15	19.2
16	21.925	19.925	20.25	18.6	20.4	21.0333	22.475	20.6667	21.0333	20.925	22.1333	21.25		22.5333	15.225	22.4667	18.95	19.7	21.0667	22	20.775	20.8	20.6667	18.325	21.625	19.9
20	22.325	20.325	20.45	18.8	20.55	21	22.45	20.875	21.325	21.4	22.55	22.2		22.3	17.475	22.925	20.675	19.7	21.1	21.725	21.025	21.225	21.05	20.075	21.65	20.9
24	22.7	20.1	20.25	19.15	20.9	20.975	22.45	21.1667	20.825	21.1333	22.15	22.95		20.425	19.275	22.6	21.4667	19.7667	21.3	21.25	20.75	20.25	20.575	20.2333	21.6	21.85
28	22.5	21	20.7	19.7	21.9	22	22.6333	21.75	21.3	21.45	23	23.175		22.1	20	24	23.1	19.6	21.8	21.5667	21.0667	21.5	21.6	20.7	22.1	21.7667
32	23.7667	20.9	20.3	19.9	21.7	21.9333	22.6	21.75	21.5333	21.9	22.5333	24		22.825	19.5333	22.95	23.5	20.55	21.75	22	21.5	21.2667	21.4	20.5	22.05	22.2

## Sheet: Fig 1-D
	GB-D					GB-IL
Baseline	1.59011	1.00737	1.10546	1.97446		1.30541	1.77571	0.97093	1.30086	1.84509
Cocaine	2.06884	1.64019	1.32294	1.2546		0.47895	1.22093	0.385806	1.53199	1.89847

## Sheet: Fig 1-E
AUC cocaine
GB-D	GB-IL
399.75	78.8855
414.809	94.2225
315.198	51.0963
208.507	306.539
	252.97

## Sheet: Fig 1-F
	GB-D							GB-IL
DA	20.43	33.98	11.52	37.61				23.68	43.31	12.1	24.07	57.23
NE	3.67	2.46	4.16	2.34	4.03059	4.09152		3.77	3.06	3.72	2.96	1.52	3.68841
5-HT	5.91	4.9	6.34	5.59	5.6949	5.35108		5.05	6.14	6.4	5.99	4.88	6.57245

## Sheet: Fig 2-B
	GB-D												GB-IL
Cocaine exposure 1	3352.68	4605.77	2809.09	4676.64	6322.54	7813.23	3222.83	13266.5	3405.23	9944.39	13321.4		10917.2	5295.84	2639.11	3423	7536.71	10792.2	8187.53	1775.61	2248.01	11139.3	9051	11882.8	10177.8	11683.4
Cocaine exposure 2	9706.18	2709.03	4363.2	4254.27	9467.82	14807.2	7119.55	12957.8	3266.78	6373.55	13229.9		12324.1	6552.36	3317.86	1456.37	4787.73	3574.11	11354.7	8348.98	2298.09	9538.77	1529.43	12549.7	4032.2	9853.79
Cocaine exposure 3	2316.68	9543.25	6155.04	2834.44	14927.9	11958.1	11346.3	14651.5	2688	4145.01	14246.3		11106.9	7778.16	524.52	7254.29	1641.22	6378.61	5386.44	11649.6	7374.45	11265.5	9375.76	13276.6	8133.75	9818.45
Cocaine exposure 4	8818.49	9655.22	7079.75	14253.4	5466.81	12928.9	14198.6	13774.2	13078.9	14217.1	12711.6		10061.9	6801.33	867.523	2508.93	1850.32	4430.93	11617.1	10882.9	10035.2	10465.9	1410.22	14149.4	13824.6	4622.1

## Sheet: Fig 2-C
%CPP
GB-D	GB-IL
145.648	50.5308
101.062	5.9448
163.482	53.5032
95.1168	59.448
142.675	83.2272
89.172	109.979
86.1996	86.1996
50.5308	62.4204
83.2272	104.034
35.6688	62.4204
115.924	62.4204
136.73	89.172
95.1168	89.172
59.448

## Sheet: Fig 2-D
Time	GB-D												GB-IL
5	1054.79	1139.9	1487.45	1025.65	1267.2	1157.09	1248.94	1777.09	1346.63	1367.49			724.035	1277.61	772.928	1714.36	1485.86	1277.14	1038.06	1352.96
10	853.828	924.395	739.702	705.572	784.617	871.648	935.843	1037.07	754.534	655.277			502.968	853.774	516.696	1244.18	868.331	1155.48	781.662	968.82
15	649.914	711.234	821.291	452.731	794.537	662.438	777.256	1299.76	710.755	551.28			451.058	812.496	544.447	1218.71	516.232	995.115	709.593	953.922
20	1031.09	716.361	819.538	903.488	698.804	642.876	888.131	1320.66	615.674	556.804			541.392	959.611	303.307	1353.34	818.758	705.467	558.121	727.353
25	859.576	705.856	547.28	826.154	620.408	635.756	409.632	1031.88	620.879	253.772			469.26	873.798	528.62	941.187	696.211	1385.34	501.438	892.707
30	399.62	688.685	581.803	855.698	737.227	507.291	621.865	1055.26	659.868	660.063			343.229	860.979	355.476	1219.67	367.611	1166.87	216.433	673.133
35	742.114	640.124	539.572	916.831	681.848	601.555	356.867	1294.25	705.426	979.968			482.74	762.998	335.456	1109.49	750.754	1057.74	471.297	643.619
40	743.638	734.968	524.832	945.84	344.272	568.593	1047.83	864.64	653.087	1118.96			348.185	650.159	302.899	996.672	535.671	956.768	136.591	654.135
45	614.295	591.181	529.385	925.483	709.048	697.713	569.263	1095.17	449.789	820.572			347.051	529.305	253.955	1355.59	530.797	689.331	585.177	776.463
50	604.514	819.646	550.699	777.651	793.994	411.307	364.344	524.997	653.043	746.202			430.407	956.235	256.237	786.379	452.839	773.815	756.72	674.238
55	624.316	584.66	280.824	723.385	513.333	557.432	506.716	959.494	611.893	213.676			501.221	690.519	261.044	1120.97	224.943	937.828	555.178	717.168
60	675.105	734.993	579.991	425.016	688.849	592.015	280.253	831.474	860.923	618.469			75.5158	717.279	202.809	859.953	594.26	754.542	4.04735	427.423
70	652.422	843.058	541.83	623.867	630.953	503	849.61	893.073	1121.3	926.169			578.375	1055.3	625.516	708.637	859.549	694.981	692.398	1021.1
75	340.756	588.979	416.149	730.382	701.965	361.979	310.466	517.405	567.57	322.277			331.577	452.757	381.237	1082.34	625.104	588.645	642.943	807.941
80	414.44	579.808	385.506	450.577	652.387	578.402	63.5658	441.408	182.411	271.567			321.248	718.169	407.355	1402.27	444.552	445.545	154.225	316.312
85	556.687	701.282	133.211	682.489	235.481	515.36	449.59	1088.67	629.665	60.0786			460.757	696.361	113.413	631.79	408.049	897.487	598.783	655.025
90	230.575	621.771	501.533	321.457	554.569	425.673	75.9968	846.907	324.638	205.808			509.09	209.377	187.25	1376.26	0	101.596	905.731	390.968
95	88.3571	479.911	338.484	355.239	268.845	423.857	34.9609	897.89	679.511	159.098			255.268	528.288	339.538	732.652	576.643	114.734	1048.63	329.637
100	611.451	879.66	314.853	112.361	473.58	494.166	85.3399	472.685	394.244	81.7625			114.605	168.5	84.7724	241.068	287.399	584.727	717.451	816.932
105	0	976.354	385.303	0	195.413	717.019	327.425	535.757	519.225	0			0	741.42	90.3099	709.748	0	134.182	545.79	189.885
110	253.609	514.414	509.874	500.505	331.458	605.769	131.45	859.222	929.559	0			187.261	474.763	145.394	870.464	458.955	3.96875	331.481	153.393
115	347.498	570.857	484.985	302.638	7.9375	0	0	310.935	561.803	0			73.2674	574.467	0	617.696	0	297.509	4.27447	319.629
120	0	720.735	323.795	233.204	0	403.577	177.672	205.975	186.517	0			0	339.671	8.98887	1243.92	361.033	8.0161	126.354	158.02
125	292.235	367.782	459.039	82.5797	50.9489	27.9678	0	182.883	444.147	0			257.471	318.403	0	1040.24	0	0	0	471.281
130	174.457	540.146	402.983	0	0	8.24323	0	115.455	0	635.821			266.04	56.7403	0	224.776	0	0	0	185.496
135	0	131.072	459.986	0	0	0	0	0	496.192	334.803			0	122.018	4.04735	1081.63	0	173.719	0	4.04735
140	0	380.441	422.932	0	0	0	0	149.665	44.8836	108.648			0	0	3.96875	838.06	0	0	0	512.52
145	0	677.356	492.402	244.47	0	0	0	0	0	0			0	236.772	0	992.967	0	0	0	0
150	0	719.545	491.982	359.38	0	167.201	0	0	0	0			0	57.6817	210.652	794.232	621.824	0	0	120.172
155	310.736	432.447	529.01	269.845	0	465.843	0	0	258.69	0			116.283	271.023	462.613	520.869	382.271	129.179	0	80.2983
165	2115.84	2422.02	1931.5	1952.64	2799.06	1915.36	2735.07	3646.82	2434.04	2603.24			1629.89	2410.4	404.276	3261.38	2546.89	1864.48	2260.5	689.771
170	3476.96	3142.07	1923.01	1966.94	3424.03	2760.79	3115.45	3966.82	2688.57	2684.94			1602.2	2053	444.777	3328.5	3140.37	2526.02	2628.9	743.712
175	3216.42	3011.64	1889.48	4484.08	4415.1	2855.88	3891.88	3992.11	2852.52	2924.03			1121.44	2146.42	92.9798	3767.43	2102.64	2396.21	2403.43	244.388
180	2812.37	2790.8	862.035	5101.57	4042.6	2498.08	1804.6	3630.9	2981.4	2635.72			1295.19	1887.63	238.74	3248.32	1526.36	1881.31	2401.74	0
185	2631.91	2253.32	1065.69	2010.6	3531.89	2083.8	2286.27	2740.67	2353.84	1478.16			838.273	1579.74	24.1269	2797.29	1111.61	1836.85	2224.87	106.374
190	1586.48	2227.1	792.634	1495.54	2427.28	1677.37	1090.51	2497.64	1419.72	1199.18			953.7	1474.85	157.717	1764.34	672.74	1302.99	1708.72	0
195	1399.8	1724.76	669.082	1254.23	1303.02	1626.45	1112.19	1666.04	1556.38	1080.1			535.965	1270.17	16.565	1809.86	778.019	910.649	1293.56	0
200	1013.21	1262.65	876.443	763.899	554.364	1360.83	890.08	1562.58	996.147	1053.36			310.519	852.441	76.6071	782.203	769.512	762.55	1185.86	0
205	276.396	1461.69	370.793	847.885	937.255	700.105	242.471	842.285	760.227	817.531			666.301	766.413	123.343	1251.25	625.865	578.005	1130.23	0
210	669.155	1023.28	456.181	791.463	242.656	901.666	963.973	590.957	803.695	149.927			200.309	627.515	78.4322	779.294	637.57	332.949	510.56	0
215	600.73	1010.15	658.528	453.632	481.687	942.283	313.985	701.939	513.821	781.153			290.138	884.192	122.817	765.063	220.419	368.943	590.387	120.779
220	298.724	1147.34	435.36	206.043	469.412	469.819	66.6044	755.696	849.972	519.668			183.33	709.313	119.833	274.621	365.035	46.3914	714.152	0
225	355.601	798.736	508.991	238.421	446.378	819.197	364.104	22.8845	443.942	236.398			24.912	554.98	3.96875	668.454	174.445	336.002	245.036	0
230	210.065	310.522	565.154	38.8934	51.0333	676.004	78.0281	561.425	384.179	220.661			0	92.3617	0	245.278	63.0463	398.856	429.959	0
235	0	641.447	454.375	0	123.192	645.169	0	227.482	500.066	164.695			0	431.355	0	426.978	8.24323	687.155	294.756	0
240	320.328	807.207	356.611	0	253.975	581.148	0	0	229.428	167.866			0	342.887	0	776.182	280.353	370.985	418.288	0
245	449.507	621.49	349.202	0	0	321.091	0	0	631.96	0			83.5526	65.8079	0	511.624	311.486	70.4914	64.8752	0
250	200.888	0	378.972	0	0	315.279	0	359.52	121.673	0			0	407.014	0	1012.38	128.059	42.4332	0	0
255	265.256	204.344	306.981	497.35	0	0	0	311.84	465.951	62.1165			0	197.636	153.542	154.128	0	50.6529	0	0
260	153.495	0	376.18	0	0	0	0	0	0	0			0	381.062	82.171	362.861	0	29.025	0	0
265	0	0	101.368	0	273.196	0	0	106.477	242.375	0			0	284.586	421.297	851.635	94.332	82.9187	0	0
270	69.8393	0	354.001	0	318.535	0	0	0	80.713	0			0	31.91	52.8454	12.2906	57.207	0	0	0
275	0	0	203.938	0	99.0645	0	666.914	0	0	79.8047			0	4.62832	99.0604	615.283	0	250.175	0	0
280	4.04735	0	163.603	0	110.613	75.1213	634.674	0	315.076	378.274			0	56.1542	0	236.108	0	344.61	0	0

## Sheet: Fig 2-D inset
GB-D	GB-IL
110.162	52.917
141.498	102.104
82.669	12.845
114.26	149.788
134.512	85.592
122.869	89.199
146.148	108.18
122.316	10.515
100.091
122.869

## Sheet: Fig 3-A
	GB-D									GB-IL
Total	314.58	1498.98	383.21	351.98	478.19	298.3	2542.84	3526.98		23769.4	1617.22	2088.54	7119.98	7419.33	1946.9	10948.7
Conjugated	211.08	733.48	156.92	190.81	214.05	92.76	1661.38	1098.14		23615.9	1546.68	1212.61	6913.65	7110.02	1744.65	10010.1
Unconjugated	103.5	765.5	226.29	161.17	264.14	205.54	881.46	2428.84		153.46	70.54	875.93	206.33	309.31	202.25	938.64
Primary	18.36	505.22	117.58	109.28	106.22	102.58	605.19	1632.64		38.19	27.08	429.1	104.85	98.88	118.88	662.78
Secondary, unconjugated	84.12	246.06	108.71	51.89	157.92	101.33	270.58	788.16		97.48	40.14	406.39	91.73	210.43	75.51	252.5

## Sheet: Fig 3-B
%CPP
Vehicle	OCA
148.523	40.5063
54.0084	50.6329
108.017	94.5148
84.3882	97.8903
91.1392	-3.37553
74.2616	108.017
118.144	50.6329
121.519

[truncated: 17 more sheets: Fig 3-C, Fig 3-D, Fig 3-E, S1, S2-A, S2-B, S2-C, S2-D, S2-E, S2-F, S3, S4, S5, Cumulative baseline locomotion, Striatal cocaine content, Cocaine exposure bile acids, Brain d4-TCA content]
